# Supplementary material for: Human milk-based fortifier is associated with less alteration of milk fat globule size than cow milk-based fortifier
Source: PLoS One. 2021 Dec 7;16(12):e0257491. doi: 10.1371/journal.pone.0257491 (PMC8651125; doi:10.1371/journal.pone.0257491)
Supplement: S1 Table — (XLSX) [file pone.0257491.s001.xlsx]

## Sheet: control
prefortification
	MV(um)	MN(um)	MA(um)	SD(um)	CS	DV	TR	10%size(um)	50%size(um)	90%size(um)
A①	4.8742	1.744	3.2153	2.4662	1.8661	0.451	0.699	1.646	3.956	8.376
A②	4.9047	1.8109	3.3378	2.528	1.7976	0.314	0.776	1.739	4.059	8.662
A③	6.7878	1.8045	3.5644	3.1808	1.6833	0.28	0.805	1.793	4.355	11.26
B①	8.147	1.7924	4.4839	4.4179	1.3381	0.122	0.918	2.034	6.254	14.44
B②	6.243	1.8321	4.1099	3.4151	1.4599	0.142	0.897	1.947	5.614	10.89
B③	8.2866	1.7668	4.4348	4.5225	1.3529	0.197	0.871	1.989	6.229	14.72
C①	7.2206	1.796	4.2526	4.1534	1.4109	0.154	0.893	1.94	5.984	13.02
C②	7.7975	1.7863	4.2855	4.3371	1.4001	0.18	0.878	1.937	6.04	13.78
C③	7.3667	1.778	4.2218	4.1839	1.4212	0.187	0.873	1.917	5.949	13.16
D①	10.525	1.7831	3.6952	3.6727	1.6237	0.191	0.862	1.804	4.506	16.08
D②	5.7693	1.8512	3.5462	2.7157	1.6919	0.095	0.925	1.82	4.337	9.579
D③	6.672	1.814	3.5495	2.9176	1.6904	0.184	0.863	1.79	4.345	10.53
E①	12.944	1.7939	4.0255	11.679	1.4905	0.132	0.907	1.847	4.824	35.5
E②	12.91	1.786	4.0534	11.626	1.4802	0.177	0.879	1.847	4.937	34.99
E③	24.373	1.7652	4.3228	14.927	1.388	0.161	0.894	1.885	5.628	53.25
F①	4.961	2.0193	3.5015	2.3189	1.7135	0.188	0.857	1.933	4.084	8.446
F②	4.8649	2.0286	3.4877	2.257	1.7203	0.181	0.861	1.938	4.063	8.246
F③	4.9005	2.0312	3.5033	2.2836	1.7126	0.168	0.871	1.946	4.079	8.341
G①	6.8832	2.0124	4.0293	4.0019	1.4891	0.099	0.928	2.042	4.904	13.46
G②	6.5131	2.0347	3.9815	3.7547	1.507	0.079	0.94	2.041	4.817	12.65
G③	6.5947	2.0267	3.9961	3.846	1.5015	0.099	0.926	2.042	4.844	12.89
H①	7.4293	1.9737	3.9779	4.1799	1.5083	0.106	0.922	1.966	4.942	14.01
H②	12.253	1.9164	4.1853	5.6208	1.4336	0.103	0.927	1.997	5.223	22.19
H③	6.4556	1.9741	3.7899	3.5617	1.5831	0.109	0.917	1.922	4.625	11.97
I①	13.236	1.7243	4.4845	7.6618	1.3379	0.252	0.842	1.914	6.421	30.8
I②	11.068	1.7671	4.4064	6.1508	1.3617	0.146	0.901	1.935	6.205	22.03
I③	14.078	1.733	4.5371	8.3476	1.3224	0.242	0.848	1.93	6.483	34.23

## Sheet: human milk based fortifier
1hour after HMBF fortification
	MV(um)	MN(um)	MA(um)	SD(um)	CS	DV	TR	10%size(um)	50%size(um)	90%size(um)
A①	99.194	1.745	5.0452	176.57	1.1893	0.264	0.84	2.067	6.841	433.2
A②	7.8157	1.7692	3.7488	4.8187	1.6005	0.265	0.817	1.797	4.641	16.46
A③	7.7464	1.7777	3.7733	4.8901	1.5901	0.229	0.837	1.814	4.657	16.66
B①	9.6798	1.7291	4.525	6.4463	1.326	0.196	0.871	1.949	6.533	20.08
B②	9.7325	1.726	4.5821	6.6013	1.3094	0.176	0.883	1.966	6.659	20.39
B③	9.0244	1.7362	4.5114	6.2002	1.3299	0.194	0.87	1.954	6.514	18.9
C①	8.6704	1.6829	4.2296	5.6063	1.4186	0.379	0.767	1.82	6.155	17.48
C②	8.5918	1.6896	4.2343	5.536	1.417	0.357	0.779	1.828	6.145	17.24
C③	8.6098	1.7287	4.3227	5.5106	1.388	0.232	0.846	1.89	6.2	17.24
D①	8.7718	1.7088	3.8148	5.5268	1.5728	0.362	0.766	1.748	4.891	18.93
D②	9.7143	1.7012	3.8752	6.0105	1.5483	0.353	0.773	1.757	4.992	20.76
D③	9.0248	1.7361	3.8944	5.6224	1.5407	0.259	0.823	1.796	4.972	19.29
E①	12.477	1.7201	4.4386	10.005	1.3518	0.183	0.878	1.882	6.447	29.56
E②	12.342	1.722	4.4547	9.9776	1.3469	0.173	0.884	1.891	6.48	29.34
E③	12.233	1.7133	4.3907	9.8987	1.3665	0.218	0.857	1.865	6.339	29.3
F①	8.3131	1.7573	3.8483	5.3783	1.5591	0.342	0.777	1.825	4.79	18.29
F②	7.7083	1.7584	3.7944	4.9266	1.5813	0.325	0.784	1.814	4.72	16.66
F③	8.2986	1.7775	3.8937	5.3391	1.541	0.254	0.826	1.861	4.827	18.18
G①	9.5823	1.7496	4.3475	7.2018	1.3801	0.216	0.856	1.924	6.019	21.36
G②	9.291	1.7583	4.3218	6.9956	1.3883	0.187	0.872	1.924	5.932	20.71
G③	9.3977	1.754	4.3207	7.0388	1.3887	0.149	0.896	1.921	5.922	20.92
H①	10.286	1.7538	4.1997	7.1258	1.4287	0.23	0.847	1.886	5.623	22.32
H②	10.198	1.7436	4.1735	7.0174	1.4376	0.26	0.829	1.868	5.608	21.93
H③	8.6917	1.767	4.0702	6.0549	1.4741	0.208	0.857	1.867	5.372	18.81
I①	13.248	1.6721	4.4357	8.4559	1.3527	0.346	0.791	1.85	6.512	29.46
I②	12.277	1.7113	4.5005	8.0196	1.3332	0.215	0.861	1.906	6.533	27.1
I③	11.582	1.6819	4.3752	7.6621	1.3714	0.316	0.804	1.847	6.375	25.25
24 hours after HMBF fortification
	MV(um)	MN(um)	MA(um)	SD(um)	CS	DV	TR	10%size(um)	50%size(um)	90%size(um)
A①	8.1237	1.8344	4.0177	5.1802	1.4934	0.334	0.791	1.942	4.999	17.37
A②	8.1027	1.8781	4.1279	5.2607	1.4535	0.231	0.848	2.013	5.13	17.33
A③	7.7455	1.8831	4.0589	4.942	1.4782	0.233	0.845	1.998	5.003	16.5
B①	18.348	1.6777	4.617	8.1914	1.2995	0.409	0.768	1.911	6.818	29.35
B②	9.7297	1.7648	4.5885	6.4827	1.3076	0.184	0.88	1.992	6.58	20.18
B③	9.4831	1.7516	4.5167	6.3587	1.3284	0.235	0.85	1.957	6.487	19.78
C①	8.1522	1.7482	4.2893	5.1722	1.3988	0.324	0.798	1.895	6.121	16.12
C②	8.1292	1.7544	4.2852	5.1457	1.4002	0.305	0.808	1.901	6.083	16.08
C③	8.3517	1.7504	4.2961	5.3005	1.3966	0.328	0.797	1.9	6.095	16.66
D①	8.6849	1.7968	4.0675	5.5899	1.4751	0.34	0.787	1.899	5.212	18.76
D②	10.272	1.8069	4.2159	6.4242	1.4232	0.274	0.826	1.95	5.408	22.01
D③	9.6739	1.8187	4.208	6.2468	1.4258	0.241	0.843	1.96	5.373	21.01
E①	14.531	1.7687	4.7993	11.13	1.2502	0.237	0.857	2.029	7.126	34.53
E②	14.673	1.7824	4.9392	11.479	1.2148	0.17	0.895	2.077	7.485	34.78
E③	14.393	1.7692	4.7906	10.965	1.2525	0.255	0.847	2.028	7.118	34.08
F①	7.6051	1.7763	3.7743	4.751	1.5897	0.382	0.757	1.828	4.631	16.47
F②	7.9209	1.7854	3.8456	5.1706	1.5602	0.357	0.771	1.856	4.714	17.7
F③	7.2108	1.7728	3.7114	4.4658	1.6166	0.418	0.736	1.809	4.54	15.44
G①	10.112	1.7988	4.5466	7.543	1.3197	0.182	0.881	2.018	6.29	22.54
G②	9.8633	1.808	4.5371	7.3936	1.3224	0.163	0.892	2.023	6.244	21.97
G③	10.197	1.8071	4.6215	7.7567	1.2983	0.162	0.894	2.047	6.429	22.83
H①	10.765	1.7811	4.3446	7.4057	1.381	0.298	0.816	1.942	5.885	23.5
H②	9.7071	1.8262	4.3697	6.9334	1.3731	0.181	0.88	1.987	5.85	21.51
H③	9.9894	1.8124	4.3788	7.1117	1.3702	0.223	0.856	1.98	5.898	22.01
I①	12.468	1.6685	4.3226	7.9367	1.388	0.498	0.722	1.818	6.293	26.75
I②	12.493	1.7195	4.5553	8.3851	1.3171	0.297	0.82	1.927	6.635	27.89
I③	11.616	1.7047	4.3916	7.4996	1.3663	0.359	0.786	1.871	6.353	24.52
48hours after HMBF fortification
	MV(um)	MN(um)	MA(um)	SD(um)	CS	DV	TR	10%size(um)	50%size(um)	90%size(um)
A①	9.735	1.8794	4.378	6.2709	1.3705	0.401	0.771	2.088	5.568	20.59
A②	9.4438	2.0001	4.4605	6.2006	1.3451	0.337	0.801	2.142	5.602	20.23
A③	9.1041	2.0026	4.4164	5.9962	1.3586	0.35	0.794	2.131	5.518	19.59
B①	9.9864	1.756	4.6383	6.6929	1.2936	0.293	0.823	2	6.742	20.85
B②	9.9652	1.7672	4.6691	6.6707	1.285	0.267	0.838	2.02	6.767	20.73
B③	9.9572	1.7701	4.6688	6.6559	1.2851	0.26	0.841	2.022	6.765	20.69
C①	8.3591	1.746	4.3612	5.3446	1.3758	0.444	0.745	1.917	6.288	16.56
C②	8.9594	1.7953	4.5734	5.6693	1.3119	0.248	0.845	2.026	6.528	17.83
C③	8.4862	1.7803	4.4278	5.3702	1.3551	0.349	0.791	1.966	6.309	16.74
D①	10.539	1.7998	4.3056	6.6573	1.3935	0.472	0.736	1.977	5.615	22.47
D②	10.655	1.8403	4.4	6.6526	1.3636	0.342	0.797	2.04	5.703	22.32
D③	9.712	1.9657	4.4282	6.1227	1.3549	0.272	0.831	2.09	5.626	20.42
E①	15.935	1.8039	5.0637	11.793	1.1849	0.245	0.858	2.142	7.619	37.46
E②	16.333	1.8035	5.142	12.23	1.1669	0.253	0.855	2.163	7.845	38.73
E③	16.875	1.9272	5.3827	12.589	1.1147	0.202	0.883	2.246	8.317	39.48
F①	7.6778	1.8203	3.8749	4.8108	1.5484	0.35	0.776	1.899	4.734	16.52
F②	7.3022	1.7944	3.7657	4.5203	1.5933	0.436	0.731	1.847	4.592	15.67
F③	8.2574	1.8381	3.9712	5.3668	1.5109	0.306	0.802	1.944	4.819	18.44
G①	9.8801	1.8019	4.5357	7.3471	1.3228	0.251	0.842	2.022	6.241	22.03
G②	9.6662	1.9349	4.6454	7.0136	1.2916	0.152	0.899	2.1	6.29	21.1
G③	9.7608	1.9379	4.6828	7.1137	1.2813	0.135	0.91	2.116	6.349	21.35
H①	11.127	1.8172	4.4854	7.5474	1.3377	0.254	0.842	2.01	6.104	23.8
H②	13.57	1.8105	4.6104	8.3714	1.3014	0.239	0.853	2.037	6.362	27.19
H③	10.516	1.7914	4.4213	7.4126	1.3571	0.373	0.782	1.972	6.055	22.9
I①	12.261	1.7254	4.6369	8.1449	1.294	0.401	0.773	1.957	6.873	26.56
I②	14.003	1.7374	4.837	9.3449	1.2404	0.327	0.812	2.019	7.259	31.56
I③	13.591	1.7453	4.8324	9.0279	1.2416	0.322	0.814	2.024	7.246	29.96
