# Supplementary material for: Human milk-based fortifier is associated with less alteration of milk fat globule size than cow milk-based fortifier
Source: PLoS One. 2021 Dec 7;16(12):e0257491. doi: 10.1371/journal.pone.0257491 (PMC8651125; doi:10.1371/journal.pone.0257491)
Supplement: S2 Table — MFG particle size data are shown 1 hour after fortification in upper panel, 24 hours after fortification in middle panel, and 48 hours after fortification in the bottom panel. MV: mean volume diameter, MN: mean number diameter, MA: mean area diameter, SD: standard deviation, CS: calculated specific surface area, TR: transmission. (XLSX) [file pone.0257491.s002.xlsx]

## Sheet: Sheet1
1hour after CMBF fortification
	MV(um)	MN(um)	MA(um)	SD(um)	CS	DV	TR	10%size(um)	50%size(um)	90%size(um)
A①	115.97	1.7729	4.8677	199.02	1.2326	0.207	0.869	2.049	6.052	478.3
A②	6.6875	1.8431	3.5486	3.5666	1.6908	0.183	0.863	1.82	4.169	13.38
A③	8.1436	1.8483	3.7372	4.588	1.6055	0.17	0.876	1.875	4.402	17.75
B①	211.26	1.7461	8.7932	221.41	0.6823	0.29	0.872	2.781	152.5	484.3
B②	10.447	1.7805	4.1461	6.2657	1.4471	0.125	0.912	1.885	5.513	23.09
B③	11.124	1.776	4.3335	7.3047	1.3846	0.206	0.865	1.925	5.925	25.55
C①	9.9193	1.7602	4.2203	6.3025	1.4217	0.241	0.843	1.888	5.722	22.3
C②	14.905	1.7846	4.5526	9.9564	1.3179	0.11	0.926	1.991	6.135	39.81
C③	14.013	1.7305	4.5414	10.234	1.3212	0.337	0.8	1.938	6.333	36.16
D①	17.229	1.7859	4.1839	12.32	1.4341	0.239	0.845	1.912	5.103	47.95
D②	19.989	1.7756	4.3157	16.626	1.3903	0.273	0.83	1.932	5.319	59.92
D③	24.147	1.7882	4.622	22.523	1.2981	0.233	0.857	2.017	5.816	72.03
E①	11.238	1.8063	3.9315	7.9138	1.5261	0.15	0.894	1.847	4.779	27.39
E②	10.912	1.8059	4.0112	8.0803	1.4958	0.17	0.882	1.866	4.977	26.58
E③	12.464	1.8165	4.1402	9.2371	1.4492	0.154	0.894	1.898	5.229	31.16
F①	9.5044	1.8756	3.6609	3.7782	1.6389	0.183	0.867	1.896	4.221	17.01
F②	9.2385	1.8575	3.6747	3.9432	1.6328	0.247	0.828	1.885	4.26	17.04
F③	13.978	1.8755	3.9321	6.4351	1.5259	0.175	0.878	1.966	4.516	39.07
G①	10.443	1.8409	3.6329	4.8651	1.6516	0.115	0.912	1.824	4.187	21.3
G②	10.814	1.8522	3.7154	5.1753	1.6149	0.115	0.913	1.851	4.311	22.59
G③	10.391	1.8463	3.7456	5.2567	1.6019	0.121	0.91	1.859	4.377	21.97
H①	7.2427	1.8617	3.6591	4.0718	1.6398	0.148	0.889	1.845	4.378	13.93
H②	7.3793	1.8532	3.6932	4.2639	1.6246	0.195	0.86	1.845	4.454	14.42
H③	9.4891	1.8622	3.8353	4.8868	1.5644	0.132	0.903	1.884	4.644	17.59
I①	6.3922	1.6934	3.2981	3.4294	1.8192	0.335	0.76	1.609	4.148	11.22
I②	6.0754	1.7092	3.305	3.3474	1.8154	0.285	0.789	1.623	4.149	10.88
I③	5.3266	1.7407	3.2709	3.1203	1.8344	0.199	0.842	1.643	4.059	10.03
24 hours after CMBF fortification
	MV(um)	MN(um)	MA(um)	SD(um)	CS	DV	TR	10%size(um)	50%size(um)	90%size(um)
A①	13.842	1.8499	4.3801	11.124	1.3698	0.301	0.819	2.044	5.318	37.76
A②	12.721	1.9359	4.4055	9.8577	1.3619	0.198	0.874	2.093	5.276	34.25
A③	13.059	1.9909	4.4951	10.446	1.3348	0.188	0.88	2.125	5.382	35.47
B①	23.658	1.796	5.6035	19.92	1.0708	0.153	0.912	2.292	8.436	66.54
B②	18.014	1.921	5.4563	14.148	1.0997	0.133	0.921	2.28	7.957	47.43
B③	20.072	1.744	5.2853	16.103	1.1352	0.407	0.788	2.15	8.033	54.07
C①	17.91	1.7434	5.1226	15.098	1.1713	0.291	0.837	2.115	7.393	47.38
C②	17.191	1.7739	5.1631	14.344	1.1621	0.205	0.88	2.156	7.388	45.47
C③	14.317	1.7157	4.8048	11.741	1.2488	0.468	0.75	1.998	6.92	36.99
D①	31.126	1.8057	5.2407	27.383	1.1449	0.258	0.857	2.198	7.099	86.48
D②	29.504	1.9385	5.5438	29.715	1.0823	0.234	0.872	2.294	7.695	84.91
D③	22.741	1.8331	4.9896	20.764	1.2025	0.229	0.867	2.163	6.477	65.11
E①	16.204	1.9488	5.1303	14.307	1.1695	0.122	0.925	2.159	7.727	40.46
E②	16.213	1.9478	5.1201	14.264	1.1718	0.116	0.928	2.159	7.686	40.61
E③	15.573	1.9616	5.1088	13.762	1.1744	0.097	0.94	2.168	7.591	38.99
F①	19.848	1.8792	4.4435	16.261	1.3503	0.241	0.851	2.1	5.162	58.58
F②	22.578	2.0036	4.7463	20.508	1.2642	0.184	0.887	2.199	5.546	70.3
F③	16.109	2.0005	4.4365	12.393	1.3524	0.228	0.858	2.126	5.138	45.56
G①	15.747	2.0576	5.1744	12.734	1.1596	0.111	0.932	2.341	6.72	39.91
G②	16.528	2.0472	5.2009	13.576	1.1536	0.156	0.908	2.334	6.803	43.01
G③	15.217	2.0507	5.0792	12.1	1.1813	0.148	0.91	2.311	6.538	38.58
H①	13.276	1.9855	4.5014	8.0117	1.3329	0.143	0.906	2.095	5.694	30.24
H②	13.393	2.0005	4.5622	8.4579	1.3152	0.131	0.914	2.12	5.772	31.96
H③	12.755	1.9908	4.5012	7.8446	1.333	0.166	0.892	2.096	5.706	28.93
I①	7.7327	1.7316	3.6747	4.0245	1.6328	0.249	0.824	1.723	4.857	13.35
I②	10.387	1.6949	3.7674	4.863	1.5926	0.358	0.767	1.708	5.039	18.61
I③	8.4318	1.6778	3.6266	4.3034	1.6544	0.439	0.722	1.663	4.862	14.59
48hours after CMBF fortification
	MV(um)	MN(um)	MA(um)	SD(um)	CS	DV	TR	10%size(um)	50%size(um)	90%size(um)
A①	12.134	1.8538	4.304	8.8857	1.394	0.301	0.817	2.032	5.249	31.61
A②	12.846	1.856	4.3686	9.6058	1.3734	0.306	0.816	2.048	5.351	33.73
A③	12.948	1.9817	4.5077	9.8841	1.3311	0.215	0.865	2.119	5.466	34.24
B①	21.293	1.7889	5.6437	16.526	1.0631	0.228	0.875	2.325	8.562	55.93
B②	23.595	1.7864	5.8004	19.187	1.0344	0.195	0.893	2.374	8.892	64.2
B③	25.347	1.7788	6.0012	22.107	0.9998	0.25	0.869	2.414	9.471	70.21
C①	22.15	1.7179	4.9965	19.559	1.2009	0.287	0.835	2.042	7.114	66.83
C②	17.295	1.7455	4.8887	13.188	1.2273	0.202	0.877	2.047	6.91	48.52
C③	22.248	1.7322	5.1528	19.301	1.1644	0.234	0.864	2.1	7.431	64.89
D①	27.001	1.7943	5.2351	25.042	1.1461	0.404	0.792	2.192	7.18	75.36
D②	25.67	1.9491	5.4402	24.249	1.1029	0.24	0.868	2.298	7.358	72.72
D③	25.489	1.953	5.4253	23.857	1.1059	0.229	0.873	2.296	7.318	71.61
E①	19.388	1.965	5.7456	17.636	1.0443	0.194	0.895	2.304	10.07	47.69
E②	18.906	1.9729	5.6962	17.212	1.0533	0.161	0.91	2.3	9.775	46.47
E③	18.413	1.9497	5.5581	16.678	1.0795	0.214	0.881	2.255	9.3	45.5
F①	20.2	1.867	4.5715	17.003	1.3125	0.335	0.807	2.126	5.434	58.89
F②	21.004	2.0133	4.7901	18.412	1.2526	0.217	0.869	2.222	5.659	61.83
F③	19.718	1.8892	4.6097	16.729	1.3016	0.282	0.834	2.151	5.479	58.24
G①	18.401	2.1047	5.8968	15.655	1.0175	0.158	0.914	2.575	8.378	45.94
G②	18.759	2.1064	5.8792	15.502	1.0205	0.117	0.935	2.572	8.32	46.19
G③	18.591	2.0828	5.7582	15.137	1.042	0.205	0.889	2.524	8.059	44.97
H①	16.795	2.0165	5.0032	11.896	1.1992	0.149	0.908	2.247	6.582	43.78
H②	15.866	2.0253	4.949	10.986	1.2124	0.144	0.911	2.239	6.471	39.91
H③	18.376	1.9921	5.0456	13.17	1.1892	0.203	0.88	2.238	6.723	48.23
I①	9.809	1.7415	3.8979	4.6232	1.5393	0.206	0.854	1.784	5.225	16.56
I②	11.475	1.7518	4.0052	5.0496	1.4981	0.168	0.88	1.818	5.376	19.95
I③	6.5112	1.7614	3.7084	3.7482	1.618	0.221	0.84	1.758	4.947	11.89
